# Supplementary material for: Plasmodium-encoded murine IL-6 impairs liver stage infection and elicits long-lasting sterilizing immunity
Source: Front Immunol. 2023 Apr 11;14:1143012. doi: 10.3389/fimmu.2023.1143012 (PMC10152192; doi:10.3389/fimmu.2023.1143012)
Supplement: Supplementary Table 1 — Sequences of the transgenes used to generate IL-6 Tg-PbA/LISP2 and IL-6 Tg-PbA/UIS4 transgenic P. berghei parasites. [file Table_1.xlsx]

## Sheet: Feuil1
Supplementary table 1. Sequence of the cassettes used to generate transgenic parasites
Cassette	Components	Sequence
GFP-2A-hDHFR	3’ terminal sequence of the GFP coding sequence, fused to a 2A skip peptide and the human dihydrofolate reductase gene, followed by the 3’ UTR of P. berghei CAM	CCATGGCCAACACTTGTCACTACTTTCGCGTATGGTCTTCAATGCTTTGCGAGATACCCAGATCATATGAAACAGCATGACTTTTTCAAGAGTGCCATGCCCGAAGGTTATGTACAGGAAAGAACTATATTTTTCAAAGATGACGGGAACTACAAGACACGTGCTGAAGTCAAGTTTGAAGGTGATACCCTTGTTAATAGAATCGAGTTAAAAGGTATTGATTTTAAAGAAGATGGAAACATTCTTGGACACAAATTGGAATACAACTATAACTCACACAATGTATACATCATGGCAGACAAACAAAAGAATGGAATCAAAGTTAACTTCAAAATTAGACACAACATTGAAGATGGAAGCGTTCAACTAGCAGACCATTATCAACAAAATACTCCAATT…
IL6/LIPS2	Signal peptide of P. berghei LISP2, codon-optimized version of murine IL6, under control of the promoter of P. berghei lisp2 and followed by the 3’ UTR of P. berghei dhfr	tggttaaatcgttttcacataaacgatgctatcaatttattaaagcatataataatataaaaaaaaagtatgatcaaaataaaacaatattataaatgttcttaaacatcaaaaaatggaatatatacattaaaaatgtgcacatcttttaagtgttcattagcatatatcatttttcgtatgatctttaaatctagaagtcctcctacacatgtgaatgtatatgtatataattttttaacgatgtaacagtgttgtatatattattgaagatatacattatttatgttaaaaaatcatgtaaacaaaattataggaataaactaattttgaatcatttatttgcttaaaaattaaccacattatatttaataaatataaaataaaaatatgccacat…
IL6/UIS4	Signal peptide of P. berghei PLP1, codon-optimized version of murine IL6, under control of the promoter of P. berghei uis4 and followed by the 3’ UTR of P. berghei dhfr	acactaaaaggaatatataattttgagacctatattatatttttttatgaatgtaaattgtaaatatattgaaataataatacacacatttatatagtattatacaaagctaaaagtgaatacaaattaattttataaaaaataattttaaagggattttataatatacacaaaaaatcagtacatttggctccttgtttattttcctaaaagtaacaattcattcgatttttatattacacaaaaaagaaataaaaacattaaaaaatggctcatacaaataattgtgtatgtaatatttaagtgtagaatggaatttattgataatttaaaatttaacgaatatttatgatgatttgtttaattaaaagttcataaaatcgcctttatgttttttga…
