# Supplementary material for: Plasmodium-encoded murine IL-6 impairs liver stage infection and elicits long-lasting sterilizing immunity
Source: Front Immunol. 2023 Apr 11;14:1143012. doi: 10.3389/fimmu.2023.1143012 (PMC10152192; doi:10.3389/fimmu.2023.1143012)
Supplement: Supplementary Table 2 — Primers used to assess the integration of the murine IL-6 transgene into the PbANKA parasite genome. [file Table_2.xlsx]

## Sheet: Feuil1
Supplementary table 2. List of oligonucleotides used for genotyping of transgenic parasites
Primer name	Sequence
GFP Fw	CCGCCTAGGAAAATGAGTAAAGGAGAAGAACTTTTCACTGG
DHFRseq Rev	TGCATGCACAAAAAAAAATATGCACAC
huDHFR Rev	AGCGACGATGCAGTTTAGCGAACC
IL6 Fw	ACAAAATATGATTATTTTCCAACTTCACAAGTCAGAAGAGG
DHFRutrRev	CGCAATTGTGAAATTAATAAAATAAAATACATATCCCTC
eEF1PromTest Rev	CCGCCTAGGTATAAAATTTTTATTTATTTATAAGC
