# Supplementary material for: Plasmodium-encoded murine IL-6 impairs liver stage infection and elicits long-lasting sterilizing immunity
Source: Front Immunol. 2023 Apr 11;14:1143012. doi: 10.3389/fimmu.2023.1143012 (PMC10152192; doi:10.3389/fimmu.2023.1143012)
Supplement: Supplementary Table 3 — List of oligonucleotides used for RT-qPCR analyses to assess parasite load and to quantify IL-6 expression. [file Table_3.xlsx]

## Sheet: Feuil1
Supplementary table 3. List of oligonucleotides used for RT-qPCR analyses
Primer	Fw/Rev	Sequence
Pb 18S	Fw	ATTAATCTTGAACGAGGAATGGCT
	Rev	TCAATCGGTAGGAGCGACG
Pb LISP2	Fw	GCCAAATGCTAAACCTAATG
	Rev	TGGGTTTGTATTGTATGCAC
Pb HSP70	Fw	TGCAGCTAATCAAACTC
	Rev	ACTTCAATTTGTGGAACACC
mu HPRT	Fw	CTGGTGAAAAGGACCTCTCG
	Rev	TGAAGTACTCATTATAGTCAAGGGCA
Recodonized mIL6	Fw	CAGAAGAGGTGATTTTACAGAAGATACC
	Rev	CAATTCCTTTCTCATTTCAACAATTTCCCAC
